# Supplementary material for: The Hypoxic Microenvironment Induces Stearoyl-CoA Desaturase-1 Overexpression and Lipidomic Profile Changes in Clear Cell Renal Cell Carcinoma
Source: Cancers (Basel). 2021 Jun 13;13(12):2962. doi: 10.3390/cancers13122962 (PMC8231571; doi:10.3390/cancers13122962)
Supplement: Supplementary file 1 [file cancers-13-02962-s001.zip]

Archive with 1 entries (1 files):
- cancers-1200721-supplementary.pdf
